# Supplementary material for: Responses of Winter Wheat Yield and Water Use Efficiency to Irrigation Frequency and Planting Pattern
Source: PLoS One. 2016 May 12;11(5):e0154673. doi: 10.1371/journal.pone.0154673 (PMC4865054; doi:10.1371/journal.pone.0154673)
Supplement: S1 Dataset — (XLSX) [file pone.0154673.s001.xlsx]

## Sheet: Sheet1
Precipitation	1	2	3	4	5	6	7	8	9	10	11	12	13	14	15	16	17	18	19	20	21	22	23	24	25	26	27	28	29	30	31
201310	0	0	0	0	0	0	0	0	0	0	0	0	0	31	4	0	0	0	0	0	0	0	0	0	0	0	0	0	0	0	2	37
201311	67	3	0	0	0	0	0	10	4	30	0	0	0	0	0	0	0	0	0	0	0	0	0	151	0	0	0	0	0	0	0	265
201312	0	0	0	0	0	0	0	0	0	0	0	0	0	0	0	0	0	0	0	0	0	0	0	0	0	0	0	0	0	0	0	0
201401	0	0	0	0	0	0	0	0	0	0	0	0	0	0	0	0	0	0	0	0	0	0	0	0	0	0	0	0	0	0	0	0
201402	10	0	0	0	62	38	17	0	0	0	0	0	0	0	0	0	0	0	0	0	0	0	0	0	0	0	44	0	0	0	0	171
201403	0	0	0	0	0	0	0	0	0	0	0	0	0	0	0	0	0	0	3	0	0	0	0	0	0	0	0	0	0	0	0	3
201404	0	0	0	0	0	0	0	0	0	0	0	55	0	0	0	0	25	0	3	0	8	0	0	0	75	161	0	0	0	0	0	327
201405	0	0	0	0	0	0	0	0	0	361	339	0	0	0	0	0	0	0	0	0	0	0	0	81	0	0	0	0	0	0	0	781
																																1584
																		Precipitation	158.4
Precipitation	1	2	3	4	5	6	7	8	9	10	11	12	13	14	15	16	17	18	19	20	21	22	23	24	25	26	27	28	29	30	31
201410	0	0	0	0	0	0	0	0	0	0	0	0	0	0	0	0	0	0	9	0	7	0	0	0	0	0	0	0	0	7	3	26	26
201411	19	0	0	0	0	0	0	0	0	0	0	0	0	0	0	0	0	0	0	0	0	0	2	0	0	0	97	40	76	36		270	270
201412	0	0	0	0	0	0	0	0	0	18	0	0	0	0	0	0	0	0	0	0	0	0	0	0	0	0	0	0	0	0	0	18	18
201501	0	0	0	0	2	0	0	0	0	0	0	0	0	0	0	0	0	0	0	0	12	0	0	0	51	0	0	0	0	0	0	65	65
201502	0	0	0	0	0	0	0	0	0	0	0	0	0	0	81	0	0	0	0	15	23	0	0	0	0	0	0	0				119	119
201503	0	0	0	0	0	0	0	0	0	0	0	0	0	0	0	0	18	0	0	0	0	0	6	0	0	0	0	0	0	0	0	24	24
201504	212	293	0	0	0	0	0	0	0	0	0	22	0	0	0	0	0	0	173	1	0	0	0	0	0	0	0	3	0	0		704	704
201505	0	55	0	0	0	0	0	10	102	1	200	0	0	0	0	0	0	0	0	0	0	0	0	0	0	0	0	0	57	1	0	426	426
201506	0	0	0	0	0	0	0	37	0	0	91	0	0	0	0	0	0	6	226	9	0	0	17	82	241	0	0	0	84	5		798	798
																																1689
																		Precipitation	168.9													168.9mm
