# Supplementary material for: Responses of Winter Wheat Yield and Water Use Efficiency to Irrigation Frequency and Planting Pattern
Source: PLoS One. 2016 May 12;11(5):e0154673. doi: 10.1371/journal.pone.0154673 (PMC4865054; doi:10.1371/journal.pone.0154673)
Supplement: S2 Dataset — (XLSX) [file pone.0154673.s002.xlsx]

## Sheet: Sheet1
1#	2#	3#	4#	5#	6#	7#	8#	9#	10#	11#	12#	13#	14#	15#	16#	17#	18#
30	52	45	49	34	45	69	53	44	62	45	43	53	50	58	45	59	39
52	55	43	63	45	32	63	55	53	69	47	42	62	49	66	39	70	50
41	53.5	44	56	39.5	38.5	66	54	48.5	65.5	46	42.5	57.5	59.5	62	52	64.5	54.5
w3			c3			w2			c2			w1			c1
46.1667			44.6667			56.1667			51.3333			59.6667			57
455.556	594.444	488.889	422.222	438.889	427.778	633.333	600	538.889	527.778	511.111	472.222	638.889	661.111	688.889	607.779	616.662	605.556

## Sheet: Sheet2
	Wintering	Jointing	Heading	标准误	标准误	标准误
WI3	667.25	1375.93	583.33	35	42.4313	3.33336
WI2	750	1516.67	683.33	35	64.0698	30
WI1	746.14	1513.89	800	78	30.5556	30
CI3	730.67	1077.78	530	73	33.3333	30.792
CI2	707.67	1272.22	621.11	57	36.4302	6.66666
CI1	753	1383.33	682.06	67	33.3333	36.7171
	Wintering	Jointing	Heading
WI3	733.975	1513.52	641.663	35	42.4313	3.33336
WI2	787.5	1592.5	717.497	35	64.0698	30
WI1	835.677	1695.56	896	78	30.5556	30
CI3	789.124	1164	572.4	73	33.3333	30.792
CI2	849.204	1526.66	745.332	57	36.4302	6.66666
CI1	813.24	1494	736.625	67	33.3333	36.7171

## Sheet: Sheet3
2013-2014		Wintering	standard error	Jointing	standard error	Heading	standard error
	WI3	667.25	34.9876	1375.93	42.4313	583.33	3.33336
	WI2	750	35.1276	1516.67	64.0698	683.33	30
	WI1	746.14	78.8915	1513.89	30.5556	800	30
	CI3	730.67	73.1527	1077.78	33.3333	530	30.792
	CI2	707.67	57.236	1272.22	36.4302	621.11	6.66666
	CI1	753	67.0126	1383.33	33.3333	682.06	36.7171
2014-2015		Wintering	standard error	Jointing	standard error	Heading	standard error
	WI3	733.975	35.1433	1513.52	41.5126	641.663	3.41526
	WI2	787.5	34.8915	1592.5	63.1775	717.497	29.8852
	WI1	835.677	79.0126	1695.56	29.7651	896	31.145
	CI3	789.124	72.8152	1164	32.8175	572.4	28.522
	CI2	849.204	56.126	1526.66	35.6815	745.332	7.12134
	CI1	813.24	66.8972	1494	33.3333	736.625	32.6153
