# Supplementary material for: Responses of Winter Wheat Yield and Water Use Efficiency to Irrigation Frequency and Planting Pattern
Source: PLoS One. 2016 May 12;11(5):e0154673. doi: 10.1371/journal.pone.0154673 (PMC4865054; doi:10.1371/journal.pone.0154673)
Supplement: S3 Dataset — (XLSX) [file pone.0154673.s003.xlsx]

## Sheet: Sheet1
		Treatments	Soil water consumption(mm)	Irrigation amount(mm)	Precipitation(mm)	Water consumption(mm)
		2013-2014
		By planting patter
		W	83.55a	120	158.4	361.95a
		C	85.37a	120	158.4	363.77a
		By irrigation
		I3	93.25a	120	158.4	371.65a
		I2	88.71b	120	158.4	367.11b
		I1	71.43c	120	158.4	349.83c
		Interaction
		WI3	90.54ab	120	158.4	368.94ab
		WI2	87.79b	120	158.4	366.19b
		WI1	72.32c	120	158.4	350.72c
		CI3	95.96a	120	158.4	374.36a
		CI2	89.62b	120	158.4	368.02b
		CI1	70.53c	120	158.4	348.93c
		2014-2015
		By planting patter
		W	81.40a	120	168.9	370.30a
		C	82.69a	120	168.9	371.59a
		By irrigation
		I3	92.30a	120	168.9	381.20a
		I2	83.57b	120	168.9	372.47b
		I1	70.26c	120	168.9	359.16c
		Interaction
		WI3	92.45a	120	168.9	381.35a
		WI2	83.43b	120	168.9	372.33b
		WI1	68.32c	120	168.9	357.21c
		CI3	92.15a	120	168.9	381.05a
		CI2	83.72b	120	168.9	372.62b
		CI1	72.20c	120	168.9	361.10c
