# Supplementary material for: Responses of Winter Wheat Yield and Water Use Efficiency to Irrigation Frequency and Planting Pattern
Source: PLoS One. 2016 May 12;11(5):e0154673. doi: 10.1371/journal.pone.0154673 (PMC4865054; doi:10.1371/journal.pone.0154673)
Supplement: S4 Dataset — (XLSX) [file pone.0154673.s004.xlsx]

## Sheet: Sheet1
	WI3	error	WI2	error	WI1	error	CI3	error	CI2	error	CI1	error
2013-2014	1.88	0.029367	2	0.024409	2.05	0.017399	1.85	0.018978	1.92	0.063071	1.91	0.043448
2014-2015	1.99	0.022788	2.22	0.025425	2.22	0.012628	1.88	0.054563	2.1	0.011851	1.86	0.039857
