# Supplementary material for: Responses of Winter Wheat Yield and Water Use Efficiency to Irrigation Frequency and Planting Pattern
Source: PLoS One. 2016 May 12;11(5):e0154673. doi: 10.1371/journal.pone.0154673 (PMC4865054; doi:10.1371/journal.pone.0154673)
Supplement: S5 Dataset — (XLSX) [file pone.0154673.s005.xlsx]

## Sheet: Sheet1
	Treatments	Spike number	Kernel numbers per spike	1000-kernel weight（g）	Grain yield
		（spike/m）	（kernel/spike）		(g/m2)
	2013-2014
	By planting pattern
	W	466.9a	36.21a	45.11a	715.75a
	C	442.04b	37.12a	46.44a	688.71b
	By irrigation
	I3	429.02c	37.33a	46.33a	693.3b
	I2	454.99b	35.08a	47.67a	720.57a
	I1	479.41a	37.58a	43.33b	692.81b
	Interaction
	WI3	450.96c	37.15ab	46.67ab	693.99c
	WI2	458.06bc	35.27ab	46.00ab	734.13a
	WI1	491.68a	36.21ab	42.67b	719.12ab
	CI3	407.07d	37.51ab	46.00ab	692.61c
	CI2	451.93bc	34.89b	49.33a	707.01bc
	CI1	467.13b	38.69a	44.00b	666.5d
	2014-2015
	By planting pattern
	W	486.56a	40.48a	50.25a	792.64a
	C	465.44b	38.87a	49.61a	722.8b
	By irrigation
	I3	453c	39.28a	52.24a	736.5b
	I2	476.83b	38.83a	49.36b	805.37a
	I1	498.17a	40.91a	48.19c	731.3b
	Interaction
	WI3	461.67cd	42.2a	53.21a	758.43c
	WI2	489.67b	38.13ab	49.38bc	827.5a
	WI1	508.33a	41.1ab	48.17c	792b
	CI3	444.33d	36.36b	51.28ab	714.57d
	CI2	464c	39.53ab	49.33bc	783.23bc
	CI1	488b	40.71ab	48.2b	670.6e
